# Supplementary material for: Efficacy and Safety of Thermal Ablation after Endoscopic Mucosal Resection: A Systematic Review and Network Meta-Analysis
Source: J Clin Med. 2024 Feb 25;13(5):1298. doi: 10.3390/jcm13051298 (PMC10932371; doi:10.3390/jcm13051298)
Supplement: Supplementary file 1 [file jcm-13-01298-s001.zip]

Archive with 1 entries (1 files):
- jcm-2838130-supplementary.pdf
